# Supplementary material for: Equality over intentionality: The normative social preferences of neutral third-parties
Source: PLoS One. 2018 Nov 14;13(11):e0205240. doi: 10.1371/journal.pone.0205240 (PMC6235270; doi:10.1371/journal.pone.0205240)
Supplement: S1 Data — (ZIP) [file pone.0205240.s007.zip]

Archive with 2 entries (2 files):
- CleanData.dta
- Readme.txt
