# Supplementary material for: Equality over intentionality: The normative social preferences of neutral third-parties
Source: PLoS One. 2018 Nov 14;13(11):e0205240. doi: 10.1371/journal.pone.0205240 (PMC6235270; doi:10.1371/journal.pone.0205240)
Supplement: S1 Data — (ZIP) [file pone.0205240.s007.zip › Readme.txt]

This is a Read Me file accompaigning the data for submission PONE-D-18-18676R1. It is attached as a Stata database.

In the following I detail the data attached in the submission.

id: numerical individual identifier for each subject that participated in the experiment.
session: orderign fo the treatmetns for each session. Note taht these are strings and match the deifinition stated in the paper. So for exampple N2L represents a session in which subjects took part in a session that, in order, ran a Normal (N) payoff, two player ultimatum game (2), and then a Low payoff (L)
ofertaq: this variabel states the offer type, observations go from 0-10 20 to 30 and 40 to 50. These are the 10 ptential offers for each of the treatmetns. 0-10 are the 11 potential offers for the first treatment, 20-30 for the second treatment, 40 to 50 for the last treatment.
donde: binary variable describing location. A value of 0 stands for Barcelona, a value of 1 for Santa Cruz. 
aceptaq: binary value stating whether arbiter accepted ro rejected the offer. If 1, the offer was accepted, if 0 the offer was rejected
treat: numerical identifier for the differnet treatments. High==3, low==2, N==1, UG==4, H1==5 L1==6
norm: binary identifier for Normal treatment, if 1 then  Normal treatment, if 0 then another treatment
low: binary variable  for Low treatment, if 1 then  Low treatment, if 0 then another treatment
high: binary variable  for High treatment, if 1 then  High treatment, if 0 then another treatment
ug:  binary variable  for two player ultimatum treatment, if 1 then two player treatment, if 0 then another treatment
low1: binary variable  for Low costly treatment, if 1 then  Low costly treatment, if 0 then another treatment
high1: binary variable  for High costly treatment, if 1 then  High costly treatment, if 0 then another treatment
dist: distance of the offer to the fair split
distr: distance of the offer to the fair split for generous offers
distl: distance of the offer to the fair split for selfish offers
fisrt: binary variable that takes value==1 if the treatment was run the first in teh session, value 0 implies any other position in the session.
dist1l-dist5l: binary variable that takes value==1 if the offer is 1 (dist1l) unit away from the fair split, and it is a selffish offer (l). The number indicate how far away fromt he fair split they are, the letter (l) that it is selfish.
dist1l-dist5l: binary variable that takes value==1 if the offer is 1 (dist1r) unit away from the fair split, and it is a generous offer (l). The number indicate how far away fromt he fair split they are, the letter (r) that it is generous.
ofer: value fo the offer from 0 to 10
clus: individual identifier for each subject compsed by session name and number within session
acceptoffer: variabel ranging from 0 to 10. Indicates the value of the offer if accepted, NA if the offer was not accepted
